# Supplementary material for: Surveillance of Acute Flaccid Paralysis (AFP) in Greece: 2008–2024
Source: Pathogens. 2025 Sep 26;14(10):976. doi: 10.3390/pathogens14100976 (PMC12567247; doi:10.3390/pathogens14100976)
Supplement: Supplementary file 1 [file pathogens-14-00976-s001.zip]

Archive with 1 entries (1 files):
- pathogens-3884771-supplementary.pdf
